# Supplementary material for: Review and Chemoinformatic Analysis of Ferroptosis Modulators with a Focus on Natural Plant Products
Source: Molecules. 2023 Jan 4;28(2):475. doi: 10.3390/molecules28020475 (PMC9862590; doi:10.3390/molecules28020475)
Supplement: Supplementary file 1 [file molecules-28-00475-s001.zip]

Archive with 3 entries (2 files):
- molecules-2108471-supplementary forXML/
- molecules-2108471-supplementary forXML/Suplementary_Table_S2_Inhibitors.xlsx
- molecules-2108471-supplementary forXML/Supplementary_Table_S1_Inducers.xlsx
