# Supplementary material for: Review and Chemoinformatic Analysis of Ferroptosis Modulators with a Focus on Natural Plant Products
Source: Molecules. 2023 Jan 4;28(2):475. doi: 10.3390/molecules28020475 (PMC9862590; doi:10.3390/molecules28020475)
Supplement: Supplementary file 1 [file molecules-28-00475-s001.zip › molecules-2108471-supplementary forXML/Suplementary_Table_S2_Inhibitors.xlsx]

## Sheet: Table S2
Table S2 Classyfire chemical description, simple molecular descriptors, and physicochemical parameters calculated for the set of 48 ferroptosis inhibitors. Meaning of descriptors are given in the third row.
Identifier	Structure	SMILES	Mode of action	Superclass	Class	*Risks*	*PCB*	ECCS_Class	RuleOf5_Code	ADMET_Code	S+logP	S+Peff	S+Sw	S+MDCK	Perm_Cornea	Perm_Skin	hum_fup%	RBP	S+fumic	MW	HBA	HBD	TPSA_DW	RB_DW	BBB_Filter	LogBB
Compound identifier	2D	SMILES representation	MOA	Classyfire	Classyfire	ADMET_Risk [0.000,8.703] green, Absn_Risk [0.000,6.578] blue, MUT_Risk [0.000,1.800] pink, TOX_Risk [0.000,2.412] yellow	Physicochemical and Biopharmaceutical properties: MWt [163.242,792.027] green, N_FrRotB [0.000,12.000] blue, S+logP [-6.287,7.667] pink, S+Peff [0.048,11.943] yellow, log(S+Sw) [-3.584,2.507] red	ECCS class describing major clearance mechanism. Based on Varma et al. publication. 1A=metabolism, 1B=hepatic uptake, 2=metabolism, 3A=renal, 3B=hepatic uptake or renal, 4=renal.	Lipinski's Rule of 5 codes: LP=log P, Hb=number of hydrogen bond donor hydrogens, MW=molecular weight, NO=number of N and O atoms.	Full ADMET Risk rule codes: Size, RotB=rotatable bonds, HBD=H-bond donors, HBA=H-bond acceptors, ch=charge, Kow=lipophilicity, Peff=permeability, Sw=water solubility, fu=fraction unbound, Vd=volume of distribution, hERG=hERG inhibition, rat=acute rat toxicity, Xr=carcinogenicity in rat, Xm=carcinogenicity in mice, HEPX=hepatotoxicity, MUT=likely Ames positive; 1A2=high clearance by CYP 1A2, etc.,…	Simulations Plus model of log P. RMSE/MAE = 0.30/0.23.	Effective human jejunal permeability (cm/s x 10^4). RMSE/MAE = 0.31/0.25 log units.	Water solubility (mg/mL). RMSE/MAE = 0.59/0.45 (2D) and 0.57/0.43 (3D) in log units.	Apparent MDCK Transwell permeability (cm/s x 10^7). RMSE/MAE = 0.47/0.48 (2D and 3D) log units.	Permeability through the rabbit cornea (cm/s x 10^7). RMSE/MAE = 0.40/0.32 log units.	Permeability through human skin (cm/s x 10^7). RMSE/MAE = 0.48/0.38 log units.	Percent UNBOUND to blood plasma proteins in human. RMSE/MAE = 0.43/0.32 (2D) log units.	Blood to plasma concentration ratio in human. RMSE/MAE = 0.09/0.07 (2D) log units.	Fraction unbound in human liver microsomes at 1 mg/mL microsomal protein concentration. RMSE/MAE = 0.18/0.13.		Number of H-Bond Acceptors	Number of H-Bond Donors	Total Polar Surface Area calculated by DataWarrior	Number of Rotatable Bonds calculated by DataWarrior	Predicts whether or not a compound can penetrate the Blood Brain Barrier. Overall accuracy = 92%.	Logarithm of the Brain/Blood partition coefficient. RMSE/MAE = 0.37/0.28 (2D and 3D).
butylated hydroxytoluene		CC1=CC(=C(C(=C1)C(C)(C)C)O)C(C)(C)C	antioxidative	Benzenoids	Benzene and substituted derivatives			Class_2	LP	Kow	5.526	9.878	0.017	932.152	2884.22	6627.62	8.189	0.946	0.013	220.357	1	1	20.23	2	high	0.583
ferrostatin-1		CCOC(=O)C1=CC(=C(C=C1)NC2CCCCC2)N	antioxidative	Benzenoids	Benzene and substituted derivatives			Class_2	0	Kow	3.712	3.417	0.013	318.334	160.871	35.815	6.699	0.927	0.33	262.354	4	2	64.35	5	high	0.172
alpha-tocopherol		CC1=C(C)C(O)=C(C2=C1O[C@@](C)(CC2)CCC[C@H](C)CCC[C@H](C)CCCC(C)C)C	antioxidative	Lipids and lipid-like molecules	Prenol lipids			Class_2	LP	Size; RotB; ch; Kow; Sw; fu+; hERG; Xm-	11.481	3.098	0.0001125	199.157	1298.44	59588.2	3.352	0.668	0.011	430.719	2	1	29.46	12	high	0.944
beta-carotene		CC1=C(C(CCC1)(C)C)/C=C/C(=C/C=C/C(=C/C=C/C=C(/C=C/C=C(/C=C/C2=C(CCCC2(C)C)C)\C)\C)/C)/C	antioxidative	Lipids and lipid-like molecules	Prenol lipids			Class_2	Mw; LP	Size; ch; Kow; Peff-; Sw; fu+; Vd-; hERG-; Xm-; HEPX+	11.618	12	1.599e-06	55.119	5893.85	1710.3	4.77	0.845	0.011	536.89	0	0	0	10	high	1.552
glutathione		C(CC(=O)N[C@@H](CS)C(=O)NCC(=O)O)[C@@H](C(=O)O)N	antioxidative	Organic acids and derivatives	Carboxylic acids and derivatives			Class_3A	Hb	RotB; HBD; HBA; ch; Peff; Xr	-3.435	0.159	6.316	6.625	6.939	0.117	61.494	0.827	0.973	307.327	9	5	197.62	9	low	-1.516
N-acetylcysteine		CC(=O)N[C@@H](CS)C(=O)O	antioxidative	Organic acids and derivatives	Carboxylic acids and derivatives			Class_3A	0	Peff+; HEPX	-0.577	1.838	50.933	13.643	14.238	2.02	49.608	0.793	0.975	163.196	4	2	105.2	3	low	-0.879
ascrobic acid		O=C1C(=C(O)[C@H](O1)[C@H](O)CO)O	antioxidative	Organoheterocyclic compounds	Dihydrofurans			Class_3A	0	HBD; Peff	-1.638	1.399	147.777	11.399	5.276	0.036	66.769	0.955	0.957	176.127	6	4	107.22	2	low	-1.398
edaravone		O=C1N(C2=CC=CC=C2)N=C(C)C1	antioxidative	Organoheterocyclic compounds	Azolines			Class_2	0	Xm; HEPX; MUT	1.282	7.268	0.904	885.844	339.95	4.352	38.361	0.988	0.879	174.204	3	0	32.67	1	high	-0.081
GSK2334470		C[C@@H]1CC[C@H](C(NC2CCCCC2)=O)CN1C3=NC(NC)=NC(C4=CC5=C(C(N)=NN5)C=C4)=C3	antioxidative	Organoheterocyclic compounds	Benzopyrazoles			Class_2	0	Size; HBD; ch; Kow; Peff; fu; Xr+; Xm+	4.259	0.3	0.017	413.401	211.332	46.561	4.592	0.746	0.47	462.601	8	4	124.85	5	low	-0.399
liproxstatin-1		C1CNCCC12C(=NCC3=CC(=CC=C3)Cl)NC4=CC=CC=C4N2	antioxidative	Organoheterocyclic compounds	Diazanaphthalenes			Class_2	0	Vd; Xm; HEPX	3.298	2.145	0.29	729.33	376.812	0.359	13.433	0.926	0.519	340.858	4	3	48.45	2	high	0.903
trolox		CC1=C(C2=C(CCC(O2)(C)C(=O)O)C(=C1O)C)C	antioxidative	Organoheterocyclic compounds	Benzopyrans			Class_1A	0		2.868	3.856	0.286	45.406	51.287	17.31	8.915	0.715	0.928	250.296	4	2	66.76	1	low	-1.042
alpha-lipoic_acid		C(=O)(O)CCCC[C@H]1SSCC1	antioxidative; NRF2 activation	Organoheterocyclic compounds	Dithiolanes			Class_1A	0	Peff	2.708	4.867	0.027	16.298	21.105	13.298	7.307	0.746	0.86	206.327	2	1	87.9	5	low	-0.901
7-O-cinnamoyltaxifolin		O[C@@H]1[C@@H](C2=CC(O)=C(O)C=C2)OC3=CC(OC(/C=C/C4=CC=CC=C4)=O)=CC(O)=C3C1=O	antioxidative	Phenylpropanoids and polyketides				Class_2	0	Size; HBD; ch; Kow; Peff; Sw; fu; Xr-; Xm-	3.698	0.977	0.001	13.157	71.001	99.244	3.752	0.748	0.34	434.405	8	4	133.52	5	low	-0.109
7-O-feruloyltaxifolin		O[C@@H]1[C@@H](C2=CC(O)=C(O)C=C2)OC3=CC(OC(/C=C/C4=CC=C(O)C(OC)=C4)=O)=CC(O)=C3C1=O	antioxidative	Phenylpropanoids and polyketides				Class_1B	0	Size; HBD; HBA; ch; Peff; Sw+; fu; Xr-; Xm-	3.096	0.841	0.007	8.793	43.857	31.485	5.108	0.705	0.632	480.431	10	5	162.98	6	low	-0.826
butein		C1=CC(=C(C=C1/C=C/C(=O)C2=C(C=C(C=C2)O)O)O)O	antioxidative	Phenylpropanoids and polyketides	Linear 1,3-diarylpropanoids			Class_1A	0	HBD; Xr-; Xm-	2.762	4.062	0.06	32.147	63.297	14.055	6.604	0.779	0.689	272.259	5	4	97.99	3	low	-0.325
butin		C1[C@H](OC2=C(C1=O)C=CC(=C2)O)C3=CC(=C(C=C3)O)O	antioxidative	Phenylpropanoids and polyketides	Flavonoids			Class_2	0	Xr-	1.919	3.467	0.202	75.521	62.577	1.857	14.072	0.842	0.803	272.259	5	3	86.99	1	low	-0.322
isorhapontigenin		OC1=CC(O)=CC(/C=C/C2=CC(OC)=C(O)C=C2)=C1	antioxidative	Phenylpropanoids and polyketides	Stilbenes			Class_2	0	Xr-	2.983	6.074	0.048	89.147	442.322	2.717	7.139	0.852	0.548	258.276	4	3	69.92	3	high	-0.023
morachalcone D		CC(C)(O)C(O)OC1=C(O)C=CC(C(=O)\C=C\C2=C(O)C=C(O)C=C2)=C1O	antioxidative	Phenylpropanoids and polyketides	Linear 1,3-diarylpropanoids			Class_3A	Hb	HBD; HBA; ch; Peff; Xr-; Xm-	1.741	1.092	0.183	9.762	20.423	3.971	9.899	0.712	0.892	376.366	8	6	147.68	6	low	-0.645
piceatannol-3'-O-glucoside		OC1=CC(O)=CC(/C=C/C2=CC(O[C@H]3O[C@H](CO)[C@H](O)[C@H](O)[C@@H]3O)=C(OC)C=C2)=C1	antioxidative	Phenylpropanoids and polyketides	Stilbenes			Class_4	Hb	HBD; HBA; ch; Peff; Xr-; Xm-	0.387	0.391	1.261	6.275	77.445	0.059	20.724	0.735	0.919	420.419	9	6	149.07	6	low	-1.005
rhapontigenin		OC1=CC(O)=CC(/C=C/C2=CC(O)=C(OC)C=C2)=C1	antioxidative	Phenylpropanoids and polyketides	Stilbenes			Class_2	0	Xr-	3.087	5.869	0.039	77.687	439.269	3.393	6.976	0.859	0.517	258.276	4	3	69.92	3	low	0.02
rhapontin		O[C@H]1[C@@H](O)[C@@H](O)[C@@H](CO)O[C@@H]1OC2=CC(O)=CC(/C=C/C3=CC(O)=C(OC)C=C3)=C2	antioxidative	Phenylpropanoids and polyketides	Stilbenes			Class_4	Hb	HBD; HBA; ch; Peff; Xr-; Xm-	0.634	0.528	0.568	6.257	89.367	0.111	17.505	0.76	0.91	420.419	9	6	149.07	6	low	-1.028
synthetic chalcone 1		O=C(/C=C/C1=CC=CC(C)=C1)C2=C(O)C(O)=C(O)C=C2	antioxidative	Phenylpropanoids and polyketides	Linear 1,3-diarylpropanoids			Class_1A	0	Sw; fu; Xr-	3.848	8.352	0.009	98.743	182.78	45.313	4.586	0.788	0.47	270.287	4	3	77.76	3	low	-0.319
synthetic chalcone 2		O=C(/C=C/C1=CC=C(Cl)C=C1)C2=C(O)C(O)=C(O)C=C2	antioxidative	Phenylpropanoids and polyketides	Linear 1,3-diarylpropanoids			Class_1A	0	Sw; fu; Xr-; HEPX	4.185	9.949	0.004	180.485	197.993	10.393	4.125	0.763	0.48	290.705	4	3	77.76	3	low	-0.257
synthetic chalcone 3		O=C(/C=C/C1=CC=CC(OC)=C1)C2=C(O)C(O)=C(O)C=C2	antioxidative	Phenylpropanoids and polyketides	Linear 1,3-diarylpropanoids			Class_1A	0	fu; Xr-	3.402	7.375	0.015	86.152	111.898	15.635	4.961	0.754	0.631	286.286	5	3	86.99	4	low	-0.447
baicalein		C1=CC=C(C=C1)C2=CC(=O)C3=C(O2)C=C(C(=C3O)O)O	antioxidative; 15-LOX inhibition	Phenylpropanoids and polyketides	Flavonoids			Class_2	0	Sw; fu; Xr-	3.019	5.282	0.003	51.723	159.1	27.554	5.915	0.876	0.573	270.243	5	3	86.99	1	low	-0.421
dopamin		NCCc1cc(O)c(O)cc1	GPX4 activation	Benzenoids	Phenols			Class_2	0	HBD	-0.313	0.827	41.29	45.736	8.09	0.38	79.562	1.446	0.911	153.182	3	3	66.48	2	low	-0.313
galangin		C1=CC=C(C=C1)C2=C(C(=O)C3=C(C=C(C=C3O2)O)O)O	GPX4 activation	Phenylpropanoids and polyketides	Flavonoids			Class_1A	0	Xr-; MUT	2.699	4.009	0.079	39.869	112.997	19.261	6.945	0.808	0.685	270.243	5	3	86.99	1	low	-0.668
apigenin		C1=CC(=CC=C1C2=CC(=O)C3=C(C=C(C=C3O2)O)O)O	GPX4 activation	Phenylpropanoids and polyketides	Flavonoids			Class_1A	0	Xr-; MUT	2.858	2.302	0.095	48.161	86.029	22.058	6.071	0.8	0.64	270.243	5	3	86.99	1	low	-0.577
silibinin		COC1=C(C=CC(=C1)[C@@H]2[C@H](OC3=C(O2)C=C(C=C3)[C@@H]4[C@H](C(=O)C5=C(C=C(C=C5O4)O)O)O)CO)O	iron chelation	Lignans, neolignans and related compounds	Flavonolignans			Class_4	0	Size; HBD; HBA; ch; Peff; Xr-; Xm-	1.789	0.688	0.189	12.605	38.627	1.268	8.556	0.743	0.827	482.447	10	5	155.14	4	low	-0.963
deferoxamine		CC(=O)N(CCCCCNC(=O)CCC(=O)N(CCCCCNC(=O)CCC(=O)N(CCCCCN)O)O)O	iron chelation	Organic acids and derivatives	Carboxylic acids and derivatives			Class_4	Hb; Mw; NO	Size; RotB; HBD; HBA; ch; Peff; Xr+; Xm-; MUT	-1.297	0.153	2.458	7.063	8.19	1.197	73.598	0.704	0.959	560.695	14	6	205.84	23	low	-1.662
phytic acid		C1(C(C(C(C(C1OP(=O)(O)O)OP(=O)(O)O)OP(=O)(O)O)OP(=O)(O)O)OP(=O)(O)O)OP(=O)(O)O	iron chelation	Organic oxygen compounds	Organooxygen compounds			Class_3B	Hb; Mw; NO	Size; RotB; HBD; HBA; ch; Kow-; Peff; Sw-; fu-; Vd-; hERG-; rat-; Xr-; Xm-; HEPX+; MUT	-11.228	0.052	1000	2.302	3.238	6.025e-05	96.542	0.738	0.971	660.038	24	12	459.42	12	high	-2.713
8-hydroxyquinoline		C1=CC2=C(C(=C1)O)N=CC=C2	iron chelation	Organoheterocyclic compounds	Quinolines and derivatives			Class_2	0	HEPX; MUT	2.08	8.889	1.782	776.416	961.468	12.792	23.156	1.141	0.767	145.162	2	1	33.12	0	high	0.152
ciclopirox olamine		CC1=CC(=O)N(C(=C1)C2CCCCC2)O	iron chelation	Organoheterocyclic compounds	Pyridines and derivatives			Class_1A	0		2.494	8.321	0.117	436.744	312.388	19.213	8.302	0.898	0.812	207.274	2	1	40.54	1	high	-0.86
deferasirox		C1=CC=C(C(=C1)C2=NN(C(=N2)C3=CC=CC=C3O)C4=CC=C(C=C4)C(=O)O)O	iron chelation	Organoheterocyclic compounds	Azoles			Class_1A	0	Peff; fu	3.841	8.182	0.203	6.22	184.03	43.6	4.081	0.709	0.852	373.37	6	3	108.47	4	low	-0.697
deferiprone		CC1=C(C(=O)C=CN1C)O	iron chelation	Organoheterocyclic compounds	Pyridines and derivatives			Class_2	0	HEPX	-0.577	4.607	20.958	475.034	232.543	0.413	92.262	1.239	0.942	139.155	2	1	40.54	0	high	-0.344
maltol		CC1=C(C(=O)C=CO1)O	iron chelation	Organoheterocyclic compounds	Pyrans			Class_2	0	HEPX; MUT	-0.014	5.36	16.083	503.687	134.664	0.369	83.573	1.253	0.932	126.113	3	1	46.53	0	high	-0.345
quercetin		C1=CC(=C(C=C1C2=C(C(=O)C3=C(C=C(C=C3O2)O)O)O)O)O	iron chelation	Phenylpropanoids and polyketides	Flavonoids			Class_1A	0	HBD; ch; Peff+; Xr-; Xm-; HEPX-; MUT	1.958	2.051	0.044	10.742	40.356	8.842	12.063	0.82	0.831	302.242	7	5	127.45	1	low	-0.786
curcumin		COC1=C(C=CC(=C1)/C=C/C(=O)CC(=O)/C=C/C2=CC(=C(C=C2)O)OC)O	iron chelation	Phenylpropanoids and polyketides	Diarylheptanoids			Class_2	0		2.994	5.149	0.045	204.514	119.561	4.489	6.086	0.758	0.551	368.389	6	2	93.06	8	high	-0.397
EGCG		C1[C@H]([C@H](OC2=CC(=CC(=C21)O)O)C3=CC(=C(C(=C3)O)O)O)OC(=O)C4=CC(=C(C(=C4)O)O)O	iron chelation	Phenylpropanoids and polyketides	Flavonoids			Class_3B	Hb; NO	Size; HBD; HBA; ch; Kow-; Peff+; Sw-; hERG-; Xr-; Xm-; HEPX-	2.17	0.711	0.453	5.781	18.419	27.249	12.185	0.739	0.817	458.381	11	8	197.37	4	low	-0.542
ellagic acid		C1=C2C3=C(C(=C1O)O)OC(=O)C4=CC(=C(C(=C43)OC2=O)O)O	iron chelation	Phenylpropanoids and polyketides	Tannins			Class_1A	0	HBD; ch; Peff; Sw; Xr-; Xm-; HEPX-; MUT	1.914	3.502	0.001	15.501	54.029	8.303	12.449	0.813	0.849	302.198	8	4	133.52	0	low	-0.814
gossypitrin		C1=CC(=C(C=C1C2=C(C(=O)C3=C(O2)C(=C(C=C3O)O[C@H]4[C@@H]([C@H]([C@@H]([C@H](O4)CO)O)O)O)O)O)O)O	iron chelation	Phenylpropanoids and polyketides	Flavonoids			Class_4	Hb; NO	Size; HBD; HBA; ch; Peff; hERG-; Xr-; Xm-; HEPX-; MUT	-0.712	0.184	1.321	4.27	11.187	0.286	42.108	0.818	0.946	480.385	13	9	226.83	4	low	-1.184
sterubin		OC1=CC(OC)=CC2=C1C(C[C@H](O2)C3=CC(O)=C(C=C3)O)=O	iron chelation	Phenylpropanoids and polyketides	Flavonoids			Class_2	0	Xr-; MUT	2.049	3.94	0.169	54.346	58.884	1.032	13.711	0.853	0.785	302.286	6	3	96.22	2	low	-0.458
fisetin		C1=CC(=C(C=C1C2=C(C(=O)C3=C(O2)C=C(C=C3)O)O)O)O	iron chelation; NRF2 activation	Phenylpropanoids and polyketides	Flavonoids			Class_2	0	HBD; Xr-; Xm-; MUT	2.201	2.665	0.03	26.774	59.725	8.637	10.865	0.829	0.761	286.243	6	4	107.22	1	low	-0.498
carnosic acid		C(=O)(C12c3c(c(c(C(C)C)cc3CCC1C(CCC2)(C)C)O)O)O	NRF2 activation	Lipids and lipid-like molecules	Prenol lipids			Class_1A	0	Kow; Peff; fu	4.467	5.463	0.022	14.411	110.218	95.573	5.885	0.725	0.684	332.443	4	3	77.76	2	low	-0.867
melatonin		CC(=O)NCCC1=CNC2=C1C=C(C=C2)OC	NRF2 activation	Organoheterocyclic compounds	Indoles and derivatives			Class_2	0		1.714	3.28	0.186	531.733	177.297	0.945	25.921	0.771	0.823	232.284	3	2	54.12	4	high	-0.565
zileuton		CC(C1=CC2=CC=CC=C2S1)N(C(=O)N)O	5-LOX inhibition	Organoheterocyclic compounds	Benzothiophenes			Class_2	0	Xr; MUT	1.947	2.243	0.24	50.91	54.56	1.714	12.673	0.883	0.795	236.294	4	2	94.8	2	high	-0.515
bakuchiol		OC1=CC=C(/C=C/[C@](C)(C=C)CC/C=C(C)/C)C=C1	Other	Lipids and lipid-like molecules	Prenol lipids			Class_2	LP	Kow; fu	5.72	9.759	0.015	776.189	2247.05	654.489	4.844	0.768	0.011	256.39	1	1	20.23	6	high	0.598
psoralidin		OC1=CC(O2)=C(C=C1)C3=C2C4=C(OC3=O)C=C(O)C(C/C=C(C)/C)=C4	Other	Phenylpropanoids and polyketides	Isoflavonoids			Class_2	0	Kow; Sw; Xm-; HEPX; MUT	4.116	1.998	0.007	202.364	183.528	35.119	6.089	0.744	0.228	336.347	5	2	79.9	2	low	-0.47
