# Supplementary material for: Review and Chemoinformatic Analysis of Ferroptosis Modulators with a Focus on Natural Plant Products
Source: Molecules. 2023 Jan 4;28(2):475. doi: 10.3390/molecules28020475 (PMC9862590; doi:10.3390/molecules28020475)
Supplement: Supplementary file 1 [file molecules-28-00475-s001.zip › molecules-2108471-supplementary forXML/Supplementary_Table_S1_Inducers.xlsx]

## Sheet: Table S1
Table S1 Classyfire chemical description, simple molecular descriptors, and physicochemical parameters calculated for the set of 30 ferroptosis inducers. Meaning of descriptors are given in the third row.
Identifier	Structure	SMILES	Mode of action	Superclass	Class	*Risks*	*PCB*	ECCS_Class	RuleOf5_Code	ADMET_Code	S+logP	S+Peff	S+Sw	S+MDCK	Perm_Cornea	Perm_Skin	hum_fup%	RBP	S+fumic	MW	HBA	HBD	TPSA_DW	RB_DW	BBB_Filter	LogBB
Compound identifier	2D	SMILES representation	MOA	Classyfire	Classyfire	ADMET_Risk [0.000,8.703] green, Absn_Risk [0.000,6.578] blue, MUT_Risk [0.000,1.800] pink, TOX_Risk [0.000,2.412] yellow	Physicochemical and Biopharmaceutical properties: MWt [163.242,792.027] green, N_FrRotB [0.000,12.000] blue, S+logP [-6.287,7.667] pink, S+Peff [0.048,11.943] yellow, log(S+Sw) [-3.584,2.507] red	ECCS class describing major clearance mechanism. Based on Varma et al. publication. 1A=metabolism, 1B=hepatic uptake, 2=metabolism, 3A=renal, 3B=hepatic uptake or renal, 4=renal.	Lipinski's Rule of 5 codes: LP=log P, Hb=number of hydrogen bond donor hydrogens, MW=molecular weight, NO=number of N and O atoms.	Full ADMET Risk rule codes: Size, RotB=rotatable bonds, HBD=H-bond donors, HBA=H-bond acceptors, ch=charge, Kow=lipophilicity, Peff=permeability, Sw=water solubility, fu=fraction unbound, Vd=volume of distribution, hERG=hERG inhibition, rat=acute rat toxicity, Xr=carcinogenicity in rat, Xm=carcinogenicity in mice, HEPX=hepatotoxicity, MUT=likely Ames positive; 1A2=high clearance by CYP 1A2, etc.,…	Simulations Plus model of log P. RMSE/MAE = 0.30/0.23.	Effective human jejunal permeability (cm/s x 10^4). RMSE/MAE = 0.31/0.25 log units.	Water solubility (mg/mL). RMSE/MAE = 0.59/0.45 (2D) and 0.57/0.43 (3D) in log units.	Apparent MDCK Transwell permeability (cm/s x 10^7). RMSE/MAE = 0.47/0.48 (2D and 3D) log units.	Permeability through the rabbit cornea (cm/s x 10^7). RMSE/MAE = 0.40/0.32 log units.	Permeability through human skin (cm/s x 10^7). RMSE/MAE = 0.48/0.38 log units.	Percent UNBOUND to blood plasma proteins in human. RMSE/MAE = 0.43/0.32 (2D) log units.	Blood to plasma concentration ratio in human. RMSE/MAE = 0.09/0.07 (2D) log units.	Fraction unbound in human liver microsomes at 1 mg/mL microsomal protein concentration. RMSE/MAE = 0.18/0.13.		Number of H-Bond Acceptors	Number of H-Bond Donors	Total Polar Surface Area calculated by DataWarrior	Number of Rotatable Bonds calculated by DataWarrior	Predicts whether or not a compound can penetrate the Blood Brain Barrier. Overall accuracy = 92%.	Logarithm of the Brain/Blood partition coefficient. RMSE/MAE = 0.37/0.28 (2D and 3D).
(1S,3R)-RSL3		COC(=O)[C@H]1CC2=C([C@@H](N1C(=O)CCl)C3=CC=C(C=C3)C(=O)OC)NC4=CC=CC=C24	GPX4	Alkaloids and derivatives	Harmala alkaloids			Class_2	0	Size; Kow; rat; Xr	3.616	2.672	0.015	968.349	151.051	8.646	6.466	0.696	0.357	440.886	6	1	88.7	6	Low	-0.364
2-phenethylisothiocyanate		C1=CC=C(C=C1)CCN=C=S	GPX4	Benzenoids	Benzene and substituted derivatives			Class_2	0	Kow; Peff-; Xm	3.396	11.943	0.076	1957.11	1215.87	140.609	10.424	0.881	0.419	163.242	1	0	44.45	3	High	0.264
gallic acid		C1=C(C=C(C(=C1O)O)O)C(=O)O	GPX4	Benzenoids	Benzene and substituted derivatives			Class_1A	0	HBD; Peff; Xr-; Xm-; HEPX	0.682	3.632	7.263	7.362	13.005	2.574	30.755	0.888	0.971	170.123	5	4	97.99	1	Low	-0.396
FIN56		N(=C1c2c(-c3c1cc(S(=O)(=O)NC4CCCCC4)cc3)ccc(S(=O)(=O)NC5CCCCC5)c2)O	GPX4	fluorenone oxime				Class_2	Mw	Size; HBA; ch; Kow; Peff; Sw; fu; Xr-; MUT	4.689	0.493	0.004	8.657	134.586	25.614	3.101	0.736	0.117	517.67	8	3	141.69	4	Low	-0.693
albiziabioside A		CC(=O)N[C@@H]1[C@H]([C@@H]([C@H](O[C@H]1O[C@H]2CC[C@]3([C@H](C2(C)C)CC[C@@]4([C@@H]3CC=C5[C@]4(CC[C@@]6([C@H]5CC(CC6)(C)C)C(=O)O)C)C)C)CO[C@H]7[C@H]([C@@H]([C@@H](CO7)O)O)O)O)O	GPX4	Lipids and lipid-like molecules	Prenol lipids			Class_3B; High_MWt	Hb; Mw; NO	Size; HBD; HBA; ch; Kow; Peff; rat; Xr+; Xm-	4.538	0.083	0.049	3.818	66.61	4.373	8.749	0.659	0.568	792.027	13	7	204.47	7	Low	-1.361
dihydroisotanshinone I		CC1COC2=C1C(=O)C3=C(C2=O)C4=CC=CC(=C4C=C3)C	GPX4	Lipids and lipid-like molecules	Prenol lipids			Class_2	0	Kow; Sw; MUT	3.743	6.405	0.001	899.431	317.004	26.535	7.85	0.786	0.321	278.31	3	0	43.37	0	High	0.465
withaferin A		CC1=C(C(=O)O[C@H](C1)[C@@H](C)[C@H]2CC[C@@H]3[C@@]2(CC[C@H]4[C@H]3C[C@@H]5[C@]6([C@@]4(C(=O)C=C[C@@H]6O)C)O5)C)CO	GPX4	Lipids and lipid-like molecules	Steroids and steroid derivatives			Class_2	0	Size; ch; rat; Xr-; Xm-	3.242	2.689	0.016	224.531	170.123	0.676	12.683	0.816	0.451	470.61	6	2	96.36	3	High	-0.151
ML162		COC1=C(C=C(C=C1)N(C(C2=CC=CS2)C(=O)NCCC3=CC=CC=C3)C(=O)CCl)Cl	GPX4	Organic acids and derivatives	Carboxylic acids and derivatives			Class_2	0	Size; RotB; Kow; Sw; fu; hERG; rat	4.406	2.468	0.003	1304.14	219.093	36.214	3.514	0.675	0.162	477.412	5	1	86.88	9	Low	-0.03
altretamine		N(c1nc(N(C)C)nc(N(C)C)n1)(C)C	GPX4	Organic nitrogen compounds	Organonitrogen compounds			Class_2	0	Xr-; Xm+; HEPX+	2.47	5.405	0.219	1198	307.986	5.078	42.996	0.891	0.676	210.284	6	0	48.39	3	High	0.329
typhaneoside		C[C@H]1[C@H](O)[C@@H](O)[C@@H](O)[C@H](OC[C@@H]2[C@@H](O)[C@H](O)[C@@H](O[C@@H]3[C@@H](O)[C@@H](O)[C@H](O)[C@@H](C)O3)[C@H](OC4=C(C5=CC(OC)=C(O)C=C5)OC6=CC(O)=CC(O)=C6C4=O)O2)O1	GPX4	Phenylpropanoids and polyketides	Flavonoids			Class_4; High_MWt	Hb; Mw; NO	Size; HBD; HBA; ch; Kow-; Peff; hERG-; Xr+; Xm-	-0.843	0.048	5.656	4.236	9.125	0.4	28.437	0.708	0.947	770.7	20	11	313.44	9	Low	-1.731
artemisinin		C[C@@H]1CC[C@H]2[C@H](C(=O)O[C@H]3[C@@]24[C@H]1CC[C@](O3)(OO4)C)C	GPX4;iron	Lipids and lipid-like molecules	Prenol lipids			Class_2	0	HEPX; MUT	2.422	5.051	0.097	535.603	71.657	5.605	38.053	1.037	0.694	282.339	5	0	53.99	0	High	0.365
dihydroartemisinin DHA		C[C@@H]1CC[C@H]2[C@H]([C@@H](O[C@H]3[C@@]24[C@H]1CC[C@](O3)(OO4)C)O)C	GPX4;iron	Lipids and lipid-like molecules	Prenol lipids			Class_2	0	MUT	2.161	3.774	0.058	252.121	175.913	0.864	45.591	1.067	0.751	284.355	5	1	57.15	0	High	0.306
artesunate		C[C@@H]1CC[C@H]2[C@H]([C@@H](O[C@H]3[C@@]24[C@H]1CC[C@](O3)(OO4)C)OC(=O)CCC(=O)O)C	iron	Lipids and lipid-like molecules	Prenol lipids			Class_3A	0	ch; Peff; MUT	2.326	2.275	0.167	21.082	31.149	0.875	13.748	0.697	0.927	384.429	8	1	100.52	5	Low	-1.295
ruscogenin		C[C@@H]1CC[C@@]2([C@H]([C@H]3[C@@H](O2)C[C@@H]4[C@@]3(CC[C@H]5[C@H]4CC=C6[C@@]5([C@@H](C[C@@H](C6)O)O)C)C)C)OC1	iron	Lipids and lipid-like molecules	Prenol lipids			Class_2	LP	Size; ch; Kow; Sw; rat; Xr-; Xm-	4.479	4.866	0.001	170.427	639.287	11.807	11.01	0.954	0.137	430.632	4	2	58.92	0	High	0.373
salinomycin		CC[C@H]([C@H]1CC[C@@H]([C@@H](O1)[C@@H](C)[C@@H]([C@H](C)C(=O)[C@H](CC)[C@@H]2[C@H](C[C@H]([C@]3(O2)C=C[C@H]([C@@]4(O3)CC[C@@](O4)(C)[C@H]5CC[C@@]([C@@H](O5)C)(CC)O)O)C)C)O)C)C(=O)O	iron	Lipids and lipid-like molecules	Prenol lipids			Class_3B; High_MWt	Mw; NO	Size; RotB; HBD; HBA; ch; Kow; Peff; Sw; rat; Xr+; Xm-	5.429	0.546	0.01	6.029	85.797	37.695	7.366	0.643	0.414	751.018	11	4	161.21	12	Low	-1.518
amentoflavone		C1=CC(=CC=C1C2=CC(=O)C3=C(O2)C(=C(C=C3O)O)C4=C(C=CC(=C4)C5=CC(=O)C6=C(C=C(C=C6O5)O)O)O)O	iron	Phenylpropanoids and polyketides	Flavonoids			Class_1B	Hb; Mw	Size; HBD; HBA; ch; Kow+; Peff+; Sw+; fu; rat; Xr-; Xm-	4.499	0.419	0.002	10.25	78.809	88.248	4.806	0.725	0.24	538.47	10	6	173.98	3	Low	-1.097
BSO		C(=O)(C(CCS(=O)(=N)CCCC)N)O	ROS increase	Organic acids and derivatives	Carboxylic acids and derivatives			Class_3A	0	HBD; Peff	-2.053	0.222	4.836	8.955	8.211	1.602	79.457	1.292	0.972	222.308	5	3	112.62	7	Low	-1.157
FINO2		C(C1CCC2(OOC(CCO)(C2)C)CC1)(C)(C)C	ROS increase	Organoheterocyclic compounds	Dioxolanes			Class_2	0	Kow	4.017	4.354	0.023	176.24	402.804	62.981	17.444	0.964	0.249	256.388	3	1	38.69	3	High	0.517
epunctanone		CC(C)CC[C@H]1C[C@]23C[C@H](CC=C(C)C)C(C)(C)OC2=C(C(=O)C2=CC=C(O)C(O)=C2)C(=O)[C@](CC=C(C)C)(C3=O)C1(C)C	ROS increase	Phenylpropanoids and polyketides	polyprenylated benzophenone,			Class_2	Mw; LP	Size; ch; Kow; Sw; Vd; hERG-; Xm-; HEPX	7.667	2.525	0.0003433	411.657	183.103	279.419	8.182	0.724	0.011	604.833	6	2	100.9	9	Low	0.692
piperlongumine		COC1=CC(=CC(=C1OC)OC)/C=C/C(=O)N2CCC=CC2=O	ROS increase	Phenylpropanoids and polyketides	Cinnamic acids and derivatives			Class_2	0	MUT	1.857	4.168	0.098	854.186	76.725	17.092	18.815	0.729	0.803	317.344	6	0	65.07	5	High	-0.38
robustaflavone A		OC1=C2C(OC(C3=CC=C(O)C(C4=C(OC)C(C(C=C(C5=CC=C(O)C=C5)O6)=O)=C6C=C4O)=C3)=CC2=O)=CC(OC)=C1	ROS increase	Phenylpropanoids and polyketides	Flavonoids			Class_2	Mw	Size; HBD; HBA; ch; Kow; Peff+; Sw; fu; rat; Xr-; Xm-	4.643	0.508	0.001	20.235	101.048	37.247	3.704	0.718	0.136	566.525	10	4	151.98	5	Low	-1.104
sorafenib		CNC(=O)C1=NC=CC(=C1)OC2=CC=C(C=C2)NC(=O)NC3=CC(=C(C=C3)Cl)C(F)(F)F	Xc- system	Organic oxygen compounds	Organooxygen compounds			Class_2	0	Size; Kow; Sw; fu; Xr	5.073	2.966	0.0002605	169.847	215.354	54.022	3.148	0.675	0.054	464.834	7	3	92.35	6	Low	0.105
erastin		CCOC1=CC=CC=C1N2C(=O)C3=CC=CC=C3N=C2C(C)N4CCN(CC4)C(=O)COC5=CC=C(C=C5)Cl	Xc- system	Organoheterocyclic compounds	Diazanaphthalenes			Class_2	Mw	Size; Kow; fu; hERG; Xr-	3.831	3.144	0.028	1152.06	317.331	13.121	4.239	0.673	0.293	547.057	7	0	74.68	8	Low	-0.191
sulfasalazine		C1=CC=NC(=C1)NS(=O)(=O)C2=CC=C(C=C2)N=NC3=CC(=C(C=C3)O)C(=O)O	Xc- system	Organoheterocyclic compounds	Azobenzenes			Class_1A	0	HBA; ch; Peff; Sw; fu	3.147	0.867	0.002	13.329	57.156	4.075	4.733	0.698	0.925	398.399	9	3	149.69	5	Low	-0.937
ferroptocide		C[C@H]1[C@@H](C[C@H](OC(=O)CCl)[C@]2(C)CCC[C@]11C[C@H](O)C(=O)[C@@]21O)C1=CCN2N(C1)C(=O)N(C2=O)C1=CC=CC=C1	Other	Lipids and lipid-like molecules	Prenol lipids			Class_2	Mw	Size; ch; Kow; Sw; rat; Xr-; Xm	2.094	1.605	0.007	90.201	153.211	0.281	14.653	0.751	0.764	572.062	7	2	127.69	5	Low	-0.718
maneb		C(CNC(=S)[S-])NC(=S)[S-]	Other	Organic acids and derivatives	Dithiocarbamic acids and derivatives			Class_3A	0	Kow-; Peff+; Vd-; Xr-; Xm-	0.161	0.877	0.515	17.165	5.119	50.666	19.05	1.101	0.872	210.362	2	2	88.24	3	Low	-0.531
gambogic_acid		CC(=CCC[C@@]1(C=CC2=C(C3=C(C(=C2O1)CC=C(C)C)O[C@@]45[C@H]6C[C@@H](C=C4C3=O)C(=O)[C@@]5(OC6(C)C)C/C=C(/C)\C(=O)O)O)C)C	Other	Organoheterocyclic compounds	Benzopyrans			Class_1B	Mw	Size; ch; Kow; rat; Xr-; Xm-	7.393	1.933	0.019	33.892	155.775	272.627	6.078	0.677	0.195	628.768	8	2	119.36	8	Low	-0.497
paraquat		C[N+]1=CC=C(C=C1)C2=CC=[N+](C=C2)C	Other	Organoheterocyclic compounds	Pyridines and derivatives			Class_4	0	Peff-; hERG-; Xr-	-6.287	4.417	321.015	1410.65	2164.79	0.000399	99.81	1.213	1	186.258	0	0	7.76	1	High	-1.43
soyauxinium		O=C1C2=C(C=C(OC)C=C2)[N+](C)=C(N1CC3)C4=C3C5=CC=CC=C5N4	Other	Organoheterocyclic compounds	Organonitrogen compounds			Class_2	0	Peff; Xr-; MUT	0.428	0.579	0.302	839.057	58.162	0.086	50.986	1.177	0.872	332.384	2	1	48.34	1	High	-0.715
erianin		COC1=C(C=C(C=C1)CCC2=CC(=C(C(=C2)OC)OC)OC)O	Other	Phenylpropanoids and polyketides	Stilbenes			Class_2	0	0	3.373	10.037	0.03	747.142	537.137	3.446	7.342	0.728	0.428	318.372	5	1	57.15	7	High	-0.217
